# Supplementary material for: Bacillus subtilis DisA regulates RecA-mediated DNA strand exchange
Source: Nucleic Acids Res. 2019 Mar 27;47(10):5141–54. doi: 10.1093/nar/gkz219 (PMC6547438; doi:10.1093/nar/gkz219)
Supplement: gkz219_Supplemental_Files [file gkz219_supplemental_files.zip]

Archive with 11 entries (11 files):
- Movie 1.avi
- Movie 10.avi
- Movie 2.avi
- Movie 3.avi
- Movie 4.avi
- Movie 5.avi
- Movie 6.avi
- Movie 7.avi
- Movie 8.avi
- Movie 9.avi
- Torres et al Supplemental.pdf
